# Supplementary material for: Neurobehavioral Outcomes Relate to Activation Ratio in Female Carriers of Fragile X Syndrome Full Mutation: Two Pediatric Case Studies
Source: Int J Mol Sci. 2025 Jan 17;26(2):771. doi: 10.3390/ijms26020771 (PMC11766333; doi:10.3390/ijms26020771)
Supplement: Supplementary file 1 [file ijms-26-00771-s001.zip]

Archive with 1 entries (1 files):
- ijms-3412626-supplementary.pdf
